# Supplementary material for: ZFN-mediated gene targeting of the Arabidopsis protoporphyrinogen oxidase gene through Agrobacterium-mediated floral dip transformation
Source: Plant Biotechnol J. 2012 Dec 28;11(4):510–5. doi: 10.1111/pbi.12040 (PMC3719044; doi:10.1111/pbi.12040)
Supplement: Supplementary file 5 [file pbi0011-0510-SD5.txt]

 
ALPFOK 
Nucleotide
ATGGCCGACTACAAGGACGACGACGATAAGCGGCCGCTTGAGCCTCCGAAAAAGAAGCGTAAG
GTCGAGCTAGCAGGTACCGGGATCCTGCAGGATATCGATCTCGAGGCCCAGGCGGCCCTCGAA
CCCACCGGCGAGAAGCCCTACGCTTGCCCGGAGTGTGGCAAGTCATTCTCCAGGGCTGACAAT
TTGACTGAACATCAACGCACACATACC
GGCGAGAAACCGTACGCTTGCCCTGAATGCGGAAAAAGCTTCTCTCAGTCCGGTAACCTCACA
GAACATCAGAGGACCCATACCGGCGAGAAACCCTACGCCTGCCCGGAATGCGGGAAGTCGTTT
AGCACCTCCGGTAGCCTGGTGAGGCATCAGCGTACGCATACCGGCGAGAAGCCTTACGCTTGC
CCCGAGTGTGGCAAATCGTTCTCCCAGTCCTCCTCGTTGGTCCGTCATCAACGGACGCATACC
GGCGAGAAGCCTTATGCCTGTCCTGAGTGCGGGAAGTCTTTTAGCACCACAGGTAATCTCACT
GTCCACCAACGTACGCATACCGGCGAGAAGCCTTACGCTTGCCCGGAGTGTGGCAAGTCATTC
AGCGACTGCCGTGATCTCGCAAGGCATCAACGCACCCATACC
GGCGAGCTGGGTGGCGGTTCCGGAGAAAAGCCCGGGAAGAAAACCTCGGGCCAGGCCGGC
CAACTAGTCAAAAGTGAACTGGAGGAGAAGAAATCTGAACTTCGTCATAAATTGAAATATGTG
CCTCATGAATATATTGAATTAATTGAAATTGCCAGAAATTCCACTCAGGATAGAATTCTTGAA
ATGAAGGTAATGGAATTTTTTATGAAAGTTTATGGATATAGAGGTAAACATTTGGGTGGATCA
AGGAAACCGGACGGAGCAATTTATACTGTCGGATCTCCTATTGATTACGGTGTGATCGTGGAT
ACTAAAGCTTATAGCGGAGGTTATAATCTGCCAATTGGCCAAGCAGATGAAATGCAACGATAT
GTCGAAGAAAATCAAACACGAAACAAACATATCAACCCTAATGAATGGTGGAAAGTCTATCCA
TCTTCTGTAACGGAATTTAAGTTTTTATTTGTGAGTGGTCACTTTAAAGGAAACTACAAAGCT
CAGCTTACACGATTAAATCATATCACTAATTGTAATGGAGCTGTTCTTAGTGTAGAAGAGCTT
TTAATTGGTGGAGAAATGATTAAAGCCGGCACATTAACCTTAGAGGAAGTGAGACGGAAATTT
AATAACGGCGAGATAAACTTTTAA
 
Protein
MADYKDDDDKRPLEPPKKKRKVELAGTGILQDIDLEAQAALEPT
GEKPYACPECGKSFSRADNLTEHQRTHT
GEKPYACPECGKSFSQSGNLTEHQRTHT
GEKPYACPECGKSFSTSGSLVRHQRTHT
GEKPYACPECGKSFSQSSSLVRHQRTHT
GEKPYACPECGKSFSTTGNLTVHQRTHT
GEKPYACPECGKSFSDCRDLARHQRTHT
GELGGGSGEKPGKKTSGQAG
QLVKSELEEKKSELRHKLKYVPHEYIELIEIARNSTQDRILEMKVMEFFMKVYGYRGKHLGGS
RKPDGAIYTVGSPIDYGVIVDTKAYSGGYNLPIGQADEMQRYVEENQTRNKHINPNEWWKVYP
SSVTEFKFLFVSGHFKGNYKAQLTRLNHITNCNGAVLSVEELLIGGEMIKAGTLTLEEVRRKF
NNGEINF 
 
Figure S1 
Nucleotide and proteinsequencesofALPFOKand ARPFOK. 
The FLAG tag(DYKDDDDK) and Nuclear LocalizationSequence (KKKRK) are underlined, ZFdomains
are showninbold and the linker initalic. The accession numbers of ALPFOKand ARPFOKare 
BankIt1581546 KC164376 and BankIt1581546 KC164377, respectively. 
ARPFOK 
Nucleotide
ATGGCCGACTACAAGGACGACGACGATAAGCGGCCGCTTGAGCCTCCGAAAAAGAAGCGTAAG
GTCGAGCTAGCAGGTACCGGGATCCTGCAGGATATCGATCTCGAGGCCCAGGCGGCCCTCGAA
CCCACCGGCGAAAAGCCGTATGCGTGCCCCGAATGTGGGAAGTCCTTTTCTCGTAATGACGCT
CTTACAGAACACCAAAGGACCCATACC
GGCGAGAAACCCTACGCCTGCCCGGAATGCGGGAAGTCGTTTAGCCATAAGAACGCTCTGCAG
AATCATCAGCGTACGCATACCGGCGAGAAACCATACGCCTGTCCCGAGTGCGGTAAAAGCTTT
AGTCAGCGTGCCCATCTTGAACGCCACCAGAGGACCCATACCGGCGAGAAGCCTTACGCTTGC
CCGGAGTGTGGCAAGTCATTCAGCGACAAAAAGGATCTCACTAGGCATCAACGCACCCATACC
GGCGAGAAGCCCTACGCATGCCCGGAATGCGGAAAATCCTTCTCCGATTCCGGTAACTTGCGT
GTTCATCAGCGCACCCATACCGGCGAGAAGCCCTACGCCTGCCCGGAGTGTGGAAAGTCGTTC
TCCTCACCTGCAGATTTGACACGGCATCAACGGACGCATACC
GGCGAGCTGGGTGGCGGTTCCGGAGAAAAGCCCGGGAAGAAAACCTCGGGCCAGGCCGGC
CAACTAGTCAAAAGTGAACTGGAGGAGAAGAAATCTGAACTTCGTCATAAATTGAAATATGTG
CCTCATGAATATATTGAATTAATTGAAATTGCCAGAAATTCCACTCAGGATAGAATTCTTGAA
ATGAAGGTAATGGAATTTTTTATGAAAGTTTATGGATATAGAGGTAAACATTTGGGTGGATCA
AGGAAACCGGACGGAGCAATTTATACTGTCGGATCTCCTATTGATTACGGTGTGATCGTGGAT
ACTAAAGCTTATAGCGGAGGTTATAATCTGCCAATTGGCCAAGCAGATGAAATGCAACGATAT
GTCGAAGAAAATCAAACACGAAACAAACATATCAACCCTAATGAATGGTGGAAAGTCTATCCA
TCTTCTGTAACGGAATTTAAGTTTTTATTTGTGAGTGGTCACTTTAAAGGAAACTACAAAGCT
CAGCTTACACGATTAAATCATATCACTAATTGTAATGGAGCTGTTCTTAGTGTAGAAGAGCTT
TTAATTGGTGGAGAAATGATTAAAGCCGGCACATTAACCTTAGAGGAAGTGAGACGGAAATTT
AATAACGGCGAGATAAACTTTTAA
 
Protein
MADYKDDDDKRPLEPPKKKRKVELAGTGILQDIDLEAQAALEPT
GEKPYACPECGKSFSRNDALTEHQRTHT
GEKPYACPECGKSFSHKNALQNHQRTHT
GEKPYACPECGKSFSQRAHLERHQRTHT
GEKPYACPECGKSFSDKKDLTRHQRTHT
GEKPYACPECGKSFSDSGNLRVHQRTHT
GEKPYACPECGKSFSSPADLTRHQRTHT
GELGGGSGEKPGKKTSGQAG
QLVKSELEEKKSELRHKLKYVPHEYIELIEIARNSTQDRILEMKVMEFFMKVYGYRGKHLGGS
RKPDGAIYTVGSPIDYGVIVDTKAYSGGYNLPIGQADEMQRYVEENQTRNKHINPNEWWKVYP
SSVTEFKFLFVSGHFKGNYKAQLTRLNHITNCNGAVLSVEELLIGGEMIKAGTLTLEEVRRKF
NNGEINF
