# Supplementary material for: ZFN-mediated gene targeting of the Arabidopsis protoporphyrinogen oxidase gene through Agrobacterium-mediated floral dip transformation
Source: Plant Biotechnol J. 2012 Dec 28;11(4):510–5. doi: 10.1111/pbi.12040 (PMC3719044; doi:10.1111/pbi.12040)
Supplement: Supplementary file 6 [file pbi0011-0510-SD6.txt]

 
 
Figure S2. Analysis of ZFNtransformed Arabidopsis lines. 
A. Arabidopsis lines (1-12) transformed with ALPFOK and ARPFOKunder control of the 35S
promoter were analyzed by PCR, using primers SP258 and SP259, amplifying the complete
codingregion ofboth ALPFOKand ARPFOK, andsubsequent HindIII(H) restriction analysis for
the presenceof both ZFNs.The expected lengths of DNAfragments obtained after amplification
and digestion of ALPFOKand ARPFOK are shown below. Line 1 contained ARPFOK, line 11
contained ALPFOK and all other lines contained both genes, although not all lines showed
equimolar amounts. 
B. Relative expression levels of the ZFNs. Two plant lines containingequalamounts of ALPFOK
and ARPFOK(3 and 7) andthree plant lines containingE2CFOKand PTFFOK(G3, G6, G8; (de 
Pater et al. 2009)) , all under control of the 35Spromoter, were analyzed byRT-QPCRusingthe 
housekeepinggene ROC1 as control. Primer sets were used for amplificationof one ZFdomain 
(ALPor E2C; light grey), the other ZFdomain (ARPor PTF; darkgrey) or the FOKnuclease 
domain (black). 
